# Supplementary material for: Diffusion weighted imaging in musculoskeletal system: where are we now?
Source: BJR Open. 2025 Jul 22;7(1):tzaf019. doi: 10.1093/bjro/tzaf019 (PMC12342750; doi:10.1093/bjro/tzaf019)
Supplement: tzaf019_Supplementary_Data [file tzaf019_supplementary_data.zip]

Archive with 4 entries (4 files):
- Suppl 1.tiff
- Suppl 2.tiff
- Suppl 3.tiff
- Suppl 4.tiff
